# Supplementary material for: Chemical Composition and In Vitro and In Silico Antileishmanial Evaluation of the Essential Oil from Croton linearis Jacq. Stems
Source: Antibiotics (Basel). 2022 Nov 28;11(12):1712. doi: 10.3390/antibiotics11121712 (PMC9774621; doi:10.3390/antibiotics11121712)
Supplement: Supplementary file 1 [file antibiotics-11-01712-s001.zip]

Archive with 1 entries (1 files):
- antibiotics-2039180-supplementary.pdf
